# Supplementary material for: Oral Food Challenges to Milk and Egg in Children: Associations with Skin Prick Tests and IgE Sensitization Profiles
Source: Nutrients. 2026 Jul 3;18(13):2157. doi: 10.3390/nu18132157 (PMC13363956; doi:10.3390/nu18132157)
Supplement: Supplementary file 1 [file nutrients-18-02157-s001.zip]

Archive with 1 entries (1 files):
- nutrients-4380747-supplementary.pdf
